# Supplementary material for: Students as Community Vaccinators: Implementation of A Service-Learning COVID-19 Vaccination Program
Source: Vaccines (Basel). 2022 Jun 30;10(7):1058. doi: 10.3390/vaccines10071058 (PMC9324302; doi:10.3390/vaccines10071058)
Supplement: Supplementary file 1 [file vaccines-10-01058-s001.zip]

Archive with 1 entries (1 files):
- vaccines-1775447-supplementary.pdf
